# Supplementary material for: Expression and Secretion of Intraocular Fatty Acid-Binding Protein 4 (ioFABP4) and 5 (ioFABP5) Are Regulated by Glucose Levels and Fatty Acids
Source: Int J Mol Sci. 2025 Feb 20;26(5):1791. doi: 10.3390/ijms26051791 (PMC11898455; doi:10.3390/ijms26051791)
Supplement: Supplementary file 1 [file ijms-26-01791-s001.zip]

Archive with 1 entries (1 files):
- ijms-3477592-supplementary.xlsx
