# Supplementary material for: Expression and Secretion of Intraocular Fatty Acid-Binding Protein 4 (ioFABP4) and 5 (ioFABP5) Are Regulated by Glucose Levels and Fatty Acids
Source: Int J Mol Sci. 2025 Feb 20;26(5):1791. doi: 10.3390/ijms26051791 (PMC11898455; doi:10.3390/ijms26051791)
Supplement: Supplementary file 1 [file ijms-26-01791-s001.zip › ijms-3477592-supplementary.xlsx]

## Sheet: TableS1
Supplementary Table S1. Primers used in the present study.
		Sequence	Exon Location	RefSeqNumber
RPLP0 (36B4)	Probe	5’-/56-FAM/CCCTGTCTT/ZEN/CCCTGGGCATCAC/3IABkFQ/-3’	2-3	NM_001002
	Primer2	5’-TGTCTGCTCCCAC-3’
	Primer1	5’-TCGTCTTTAAACCCTGCGTG-3’
FABP4	Probe	5’-/56-FAM/CAGGAAAGT/ZEN/GGCTGGCATGGC/3IABkFQ/-3’	1-2	NM_001442
	Primer2	5’-ACTTGTCTCCAGTGAAAACTTTG-3’
	Primer1	5’-ATCACATCCCCATTCACACT-3’
FABP5	Probe	5’-56-FAM/TCTCTT AAT /ZEN/T AACTCCTGTCCAAAGTGATGATGG/31ABkF/-3’	4-4	NM_001444
	Primer2	5’-ACTTGTCTCCAGTGAAAACTTTG-3’
	Primer1	5’-TGTCATGAACAATGTCACCTGT-3’
Rplp0 (36b4)	Probe	5’-/56-FAM/AGGCCCTGC/ZEN/ACTCTCGCTT/3IABkFQ/-3’	5-6	NM_007475
	Primer2	5’-TTATAACCCTGAAGTGCTCGAC-3’
	Primer1	5’-CGCTTGTACCCATTGATGATG-3’
vegfa	Probe	5’-/56-FAM/ATGTGACAA/ZEN/GCCAAGGCGGTGA/3IABkFQ/-3’	5-8	NM_009505
	Primer2	5’-AGAAAGACAGAACAAAGCCAGA-3’
	Primer1	5’-AGAAAGACAGAACAAAGCCAGA-3’
nfkb	Primer2	5’-TGTCTGCCTCTCTCGTCTT-3’
	Primer1	5’-GAGTTTGCGGAAGGATGTCT-3’
	Probe	5’-/56-FAM/CCTACCCCA/ZEN/ATTTCCAATGCTCTCCT/3IABkFQ/-3’	4-5	NM_031168
il-6	Primer2	5’-AGCCAGAGTCCTTCAGAGA-3’
	Primer1	5’-TCCTTAGCCACTCCTTCTGT-3’
	Probe	5’-/56-FAM/TTCCAAACC/ZEN/TTTGACCTGGGCTGT/3IABkFQ/-3’	3-4	NM_008361
il-b	Primer2	5’-GACCTGTTCTTTGAAGTTGACG-3’
	Primer1	5’-CTCTTGTTGATGTGCTGCTG-3’
	Probe	5’-/56-FAM/ACTCACCTG/ZEN/CTGCTACTCATTCACC/3IABkFQ/-3’	1-3	NM_011333
ccl2	Primer2	5’-CATCCACGTGTTGGCTCA-3’
	Primer1	5’-AACTACAGCTTCTTTGGGACA-3’
	Probe	5’-/56-FAM/CCACGTCGT/ZEN/AGCAAACCACCAAGT/3IABkFQ/-3’	2-4	NM_013693
tnf	Primer2	5'-AGACCCTCACACTCAGATCAC-3’
	Primer1	5’-TCTTTGAGATCCATGCCGTTG-3’
